# Supplementary material for: Aerosols as a source of dissolved black carbon to the ocean
Source: Nat Commun. 2017 Sep 11;8:510. doi: 10.1038/s41467-017-00437-3 (PMC5593878; doi:10.1038/s41467-017-00437-3)
Supplement: Supplementary file 2 — Supplementary Data 1 [file 41467_2017_437_MOESM2_ESM.xlsx]

## Sheet: Sheet1
Supplementary Data 1: Water soluble organic carbon (WSOC), water soluble black carbon (WSBC) concentrations and WSBC/WSOC ratios of each sample.
Sample #	WSOC (nmol m-3)	WSBC (nmol m-3)	WSBC/WSOC	Concentration group*
1	835	22	0.026	9
2	441	13	0.029	8
3	284	8.7	0.031	6
4	345	11	0.031	7
5	137	3.4	0.025	3
6	114	4.3	0.038	3
7	450	6.7	0.015	8
8	125	0.86	0.0068	3
9	81	1.1	0.014	2
10	35	0.9	0.026	1
12	6.8	0.098	0.014	1
14	17	0.37	0.022	1
15	47	0.9	0.019	1
16	12	0.46	0.04	1
17	45	0.69	0.015	1
18	19	0.6	0.032	1
19	22	0.71	0.032	1
21	15	0.74	0.049	1
22	N.A.	0.33	N.A.	N.A.
23	28	0.4	0.014	1
24	12	0.37	0.031	1
25	48	0.63	0.013	1
26	34	0.52	0.016	1
27	65	0.44	0.0068	2
28	49	2.9	0.059	1
29	88	2.7	0.031	2
30	190	8.5	0.045	4
31	230	9	0.039	5
32	311	8.1	0.026	7
33	N.A.	4.2	N.A.	N.A.
36	33	1.1	0.033	1
38	145	1.1	0.008	3
39	95	1	0.011	2
40	151	3	0.02	4
41	197	8.5	0.043	4
42	329	5.3	0.016	7
44	76	2.1	0.028	2
45	77	4.6	0.059	2
47	22	1.5	0.07	1
48	43	1.8	0.042	1
51	149	2.5	0.017	3
53	236	8.5	0.036	5
54	184	4.9	0.027	4
55	286	8.7	0.03	6
56	321	9.6	0.03	7
57	560	19	0.035	9
*: represent the concentration group in Fig. 2 in main text, ranked from low concentration to high concentration.
N.A.: not available
